# Supplementary material for: Small Nucleolar RNA from S. cerevisiae Binds to Phosphatidylinositol 4,5-Bisphosphate
Source: Noncoding RNA. 2025 Jul 28;11(4):55. doi: 10.3390/ncrna11040055 (PMC12389098; doi:10.3390/ncrna11040055)
Supplement: Supplementary file 1 [file ncrna-11-00055-s001.zip]

Archive with 1 entries (1 files):
- ncrna-3687694-supplementary.pdf
